# Supplementary material for: LINC00431 modulates KRAS and p53 stability to drive pancreatic cancer progression under hypoxia
Source: Genes Dis. 2025 May 27;13(1):101696. doi: 10.1016/j.gendis.2025.101696 (PMC12466122; doi:10.1016/j.gendis.2025.101696)
Supplement: Multimedia component 2 [file mmc2.xlsx]

## Sheet: Figure 1 densitometry analysis
Fig. 1P		Input		RNA pulldown
		431as	431	431as	431	Each protein relative to indicated 431as input
	TRAF7	1	1.1939	2.00261	7.47406
	b-actin	1	2.92209
Fig. 1R			RNA pulldown
		Input	431as	431	Each protein relative to indicated input
	TRAF7	1	2.34417	10.2308
	p53	1	0	2.37707
	KRAS	1	0	3.54297
	b-actin	1	0	0
Fig. 1S			sh431		each protein relative to shNC
		shNC	EV	TRAF7
	TRAF7	1	1.39599	6.32925
	p53	1	2.109	1.46341
	KRAS	1	0.57842	0.591183
Fig. 1T		Input		IP: p53		Each protein relative to indicated EV input
		EV	LINC00431	EV	LINC00431
	UB (p53)	1	0.950031	0.712004	1.37552
	TRAF7	1	0.815501	0.413207	1.09775
	p53	1	0.321533	0.395522	0.241134
Fig. 1U		Input		IP: p53		Each protein relative to indicated EV input
		EV	LINC00431	EV	LINC00431
	UB (KRAS)	1	1.54362	4.73324	1.67754
	TRAF7	1	1.11231	1.55392	0.418863
	p53	1	1.78996	1.02233	1.91065
Fig. 1V			sh431		each protein relative to shNC
		shNC	EV	TRAF7
	p21	1	3.27765	0.812037
	pERK1/2	1	0.611387	0.654435
	ERK1/2	1	1.11366	1.22356
	p-AKT	1	0.433719	0.417392
	AKT	1	0.878815	0.826515

## Sheet: Fig. S1 densitometry analysis
Fig. S1H		MiaPaCa2				SW1990
	hypoxia (hours)	0	6	12	24	0	6	12	24	Each protein relative to 0 hours
	HIF1a	1	3.24556	4.17329	3.66907	1	4.13587	4.53376	4.33566
	HIF2a	1	1.4556	1.7311	1.67329	1	1.19343	1.31726	1.35672
Fig. S1I		MiaPaCa2		SW1990
		EV	HIF1a-DODD	EV	HIF1a-DODD
	HIF1a	1	4.57369	1	4.77897	Each protein relative to EV
Fig. S1K	N-6h			H-6h
	shNC	shHIF1a#1	shHIF1a#2	shNC	shHIF1a#1	shHIF1a#2
	1	1	1	3.57782	1	1	Relative to shNC in N-6h

## Sheet: Fig. S2 densitometry analysis
Fig. S2E		shNC					sh431					Each protein relative to indicated shNC #1
		#1	#2	#3	#4	#5	#1	#2	#3	#4	#5
	CCNB1	1	0.942236	0.940561	0.961238	0.912665	0.312248	0.351294	0.201742	0.276819	0.196543
	CDK4	1	1.65723	1.31106	1.83791	1.87719	0.211054	0.265774	0.304337	0.078242	0.362273
Fig. S2F		EV					LINC00431					Each protein relative to indicated EV #1
		#1	#2	#3	#4	#5	#1	#2	#3	#4	#5
	CCNB1	1	2.21444	1.55469	2.55972	0.517263	10.3252	3.17422	8.14562	3.44519	12.1184
	CDK4	1	1.02377	1.22652	1.04188	0.973264	4.51227	4.28732	3.90352	4.77538	1.67543
Fig. S2M		Input		anti-Flag		Each protein relative to indicated EV input
		EV	Flag-TRAF7	EV	Flag-TRAF7
	Flag-TRAF7	1	2.19788	1.22341	15.4457
	b-actin	1	0.745198
			RNA pulldown
		Input	431as	431	Each protein relative to indicated input
Fig. S2N	KRASWT	1	0.611256	2.17431
	KRASG12D	1	0.503576	1.56147
	KRASG12C	1	0.417326	0.173215
